# Supplementary material for: Artificial Sweeteners and Autoimmune Diseases: Insights From Integrative Bioinformatics and Mendelian Randomization
Source: Food Sci Nutr. 2026 Jun 18;14(6):e72032. doi: 10.1002/fsn3.72032 (PMC13277747; doi:10.1002/fsn3.72032)
Supplement: Supplementary file 8 — Table S1. Detailed information of datasets used in Mendelian randomization analysis. Table S2. Detailed information of SNPs data of AS‐related traits and ADs. Table S3. Detailed information on commonly used artificial sweeteners. Table S4. Detailed information of GEO datasets for six Ads used in this study. Table S5. Detailed information of SNPs data of ARGs and six ADs. Table S6. Detailed information on commonly used artificial sweeteners realted genes. Table S7. Intersection genes of AS and six ADs differentially expressed genes. Table S8. MCC ranking, Degree, Betweenness centrality, and Closeness centrality of the top 10 AS‐related genes identified by the MCC algorithm in each autoimmune disease. Table S9. Detailed results of five MR analysis and sensitivity analysis. Table S10. Detailed information of proteins for molecular docking. [file FSN3-14-e72032-s003.xlsx]

## Sheet: Sheet1
Catalog
Table S1:Detailed information of datasets used in Mendelian randomization analysis.
Table S2: Detailed information of SNPs data of AS-related traits and ADs.
Table S3: Detailed information on commonly used artificial sweeteners.
Table S4: Detailed information of GEO datasets for six Ads used in this study.
Table S5: Detailed information of SNPs data of ARGs and six ADs.
Table S6: Detailed information on commonly used artificial sweeteners realted genes.
Table S7: Intersection genes of AS and six ADs differentially expressed genes.
Table S8: MCC ranking, Degree, Betweenness centrality, and Closeness centrality of the top 10 AS-related genes identified by the MCC algorithm in each autoimmune disease
Table S9:Detailed results of five MR analysis and sensitivity analysis
Table S10: Detailed information of proteins for molecular docking

## Sheet: TableS1
Table S1: The detalied information of datasets used in Mendelian randomization analysis.
Exposure	IDs	Samples size	Outcome	ID	N disease	N normal
Intake of artificial sweetener added to cereal	ukb-b-3143	64949	Autoimmune diseases	finngen_R12_AUTOIMMUNE	128075	372273
Intake of artificial sweetener added to coffee	ukb-b-1338	64949	Autoimmune diseases	finngen_R13_AUTOIMMUNE	128075	372273
Intake of artificial sweetener added to tea	ukb-b-5867	64949	Autoimmune diseases	finngen_R14_AUTOIMMUNE	128075	372273
EPHX2	eqtl-a-ENSG00000120915	31684	Rheumatoid arthritis	finngen_M13_RHEUMA	16314	315115
ESR1	eqtl-a-ENSG00000091831	26609	Systemic lupus erythematosus	finngen_R12_SLE_OTH	1306	499042
ITGB3	eqtl-a-ENSG00000259207	14263	Multiple Sclerosis	finngen_G6_MS	2926	495931
MMP9	eqtl-a-ENSG00000100985	31684	Inflammatory bowel disease	finngen_K11_IBD_STRICT	10960	489388
IL2RA	eqtl-a-ENSG00000134460	31644	Autoimmune thyroiditis	finngen_E4_THYROIDITAUTOIM	688	424208
PIM1	eqtl-a-ENSG00000137193	31470	Type 1 diabetes, definitions combined	finngen_R12_T1D	4721	403489

## Sheet: TableS2
Table S2: Detailed information of SNPs data of AS-related traits and Ads
					Exposure								Outcome
SNP	CHR	POS	EA	OA	Exposure name	Exposure GWAS	beta	SE	EAF	P value	F	Sample size	Outcome name	Outcome GWAS	beta	SE	EAF	P value	Sample size
rs1153250	21	29979951	C	A	Intake of artificial sweetener added to cereal	ukb-b-3143	-0.00937584	0.00199564	0.619474	2.6e-06	22.072	64949	Autoimmune diseases	finngen_R12_AUTOIMMUNE	-0.00104681	0.00476254	0.572686	0.826026	128075
rs115966947	22	27753871	C	A	Intake of artificial sweetener added to cereal	ukb-b-3143	0.0540392	0.0107528	0.008525	5e-07	25.2558	64949	Autoimmune diseases	finngen_R12_AUTOIMMUNE	-0.00268001	0.0221813	0.0113861	0.903831	128075
rs116906430	7	27536002	T	C	Intake of artificial sweetener added to cereal	ukb-b-3143	0.0467568	0.00948977	0.011002	8.3e-07	24.2753	64949	Autoimmune diseases	finngen_R12_AUTOIMMUNE	0.0168771	0.0300781	0.00634433	0.574724	128075
rs117206618	6	76822407	T	C	Intake of artificial sweetener added to cereal	ukb-b-3143	0.0342398	0.00725611	0.017706	2.4e-06	22.266	64949	Autoimmune diseases	finngen_R12_AUTOIMMUNE	0.00851797	0.0102711	0.055128	0.406928	128075
rs139091456	14	59980386	A	G	Intake of artificial sweetener added to cereal	ukb-b-3143	0.0255681	0.00521606	0.037547	9.5e-07	24.0269	64949	Autoimmune diseases	finngen_R12_AUTOIMMUNE	-0.0156859	0.0142166	0.0287982	0.269875	128075
rs140773429	6	133912026	C	T	Intake of artificial sweetener added to cereal	ukb-b-3143	0.0369019	0.00800034	0.01599	4e-06	21.2749	64949	Autoimmune diseases	finngen_R12_AUTOIMMUNE	0.029895	0.0286288	0.0069839	0.296379	128075
rs143055801	9	73370578	T	C	Intake of artificial sweetener added to cereal	ukb-b-3143	0.0294086	0.00587877	0.02815	5.7e-07	25.0243	64949	Autoimmune diseases	finngen_R12_AUTOIMMUNE	0.00939901	0.00801159	0.0966212	0.240725	128075
rs145641302	2	99168582	A	G	Intake of artificial sweetener added to cereal	ukb-b-3143	0.0417765	0.00825296	0.014446	4.1e-07	25.6231	64949	Autoimmune diseases	finngen_R12_AUTOIMMUNE	0.0110484	0.021681	0.0120329	0.61034	128075
rs149157321	15	99972015	T	C	Intake of artificial sweetener added to cereal	ukb-b-3143	0.031923	0.00643389	0.027196	7e-07	24.6177	64949	Autoimmune diseases	finngen_R12_AUTOIMMUNE	0.0070608	0.0111214	0.0476224	0.525504	128075
rs188066979	5	82066309	T	C	Intake of artificial sweetener added to cereal	ukb-b-3143	0.0324788	0.00710396	0.020064	4.8e-06	20.9019	64949	Autoimmune diseases	finngen_R12_AUTOIMMUNE	-0.00497698	0.0140912	0.0291502	0.723939	128075
rs190710294	11	60519356	A	G	Intake of artificial sweetener added to cereal	ukb-b-3143	0.0446211	0.00977096	0.012507	5e-06	20.8542	64949	Autoimmune diseases	finngen_R12_AUTOIMMUNE	0.0223559	0.0204902	0.0140227	0.275248	128075
rs214818	20	2300017	A	G	Intake of artificial sweetener added to cereal	ukb-b-3143	-0.0120569	0.00239369	0.79799	4.7e-07	25.3701	64949	Autoimmune diseases	finngen_R12_AUTOIMMUNE	-0.00583737	0.00601686	0.811081	0.331962	128075
rs2288674	4	165118796	A	G	Intake of artificial sweetener added to cereal	ukb-b-3143	-0.00898835	0.00191713	0.509315	2.8e-06	21.9808	64949	Autoimmune diseases	finngen_R12_AUTOIMMUNE	-0.0013449	0.00471863	0.531014	0.775631	128075
rs34075872	17	52260953	A	T	Intake of artificial sweetener added to cereal	ukb-b-3143	0.0164808	0.00348254	0.08285	2.2e-06	22.395	64949	Autoimmune diseases	finngen_R12_AUTOIMMUNE	0.00648468	0.00744667	0.114093	0.383855	128075
rs55980851	4	153548420	A	G	Intake of artificial sweetener added to cereal	ukb-b-3143	0.0327601	0.00700917	0.019671	3e-06	21.8446	64949	Autoimmune diseases	finngen_R12_AUTOIMMUNE	-0.00151953	0.0144297	0.027792	0.916133	128075
rs61275781	16	5457499	C	T	Intake of artificial sweetener added to cereal	ukb-b-3143	0.00991525	0.00199391	0.373344	6.6e-07	24.7277	64949	Autoimmune diseases	finngen_R12_AUTOIMMUNE	-0.00249833	0.00475999	0.438673	0.599681	128075
rs72747173	1	198002833	T	C	Intake of artificial sweetener added to cereal	ukb-b-3143	-0.0110869	0.00224546	0.266542	7.9e-07	24.3779	64949	Autoimmune diseases	finngen_R12_AUTOIMMUNE	-0.00658339	0.00627529	0.172983	0.294134	128075
rs7294858	12	11126577	A	G	Intake of artificial sweetener added to cereal	ukb-b-3143	-0.0115358	0.00222803	0.249686	2.2e-07	26.8065	64949	Autoimmune diseases	finngen_R12_AUTOIMMUNE	0.00318387	0.00532415	0.266885	0.549836	128075
rs74820736	4	44068923	C	T	Intake of artificial sweetener added to cereal	ukb-b-3143	-0.0127849	0.0027467	0.14228	3.2e-06	21.665	64949	Autoimmune diseases	finngen_R12_AUTOIMMUNE	-0.00935227	0.00724382	0.120697	0.19668	128075
rs75209402	20	39948992	A	G	Intake of artificial sweetener added to cereal	ukb-b-3143	0.0467053	0.00916329	0.011427	3.5e-07	25.9786	64949	Autoimmune diseases	finngen_R12_AUTOIMMUNE	0.0357945	0.0265791	0.00801717	0.178072	128075
rs11068069	12	116992511	T	C	Intake of artificial sweetener added to coffee	ukb-b-1338	0.0207445	0.00443796	0.177108	2.90001e-06	21.8487	64949	Autoimmune diseases	finngen_R12_AUTOIMMUNE	0.00189119	0.0054347	0.251253	0.727852	128075
rs114565016	3	171464768	A	C	Intake of artificial sweetener added to coffee	ukb-b-1338	0.085468	0.0183524	0.009131	3.2e-06	21.6874	64949	Autoimmune diseases	finngen_R12_AUTOIMMUNE	-0.0424194	0.0354627	0.00455508	0.23163	128075
rs11936086	4	128591757	C	G	Intake of artificial sweetener added to coffee	ukb-b-1338	0.0686796	0.0146489	0.013625	2.80001e-06	21.9802	64949	Autoimmune diseases	finngen_R12_AUTOIMMUNE	0.00653383	0.0403691	0.00343143	0.871422	128075
rs12270786	11	343881	G	A	Intake of artificial sweetener added to coffee	ukb-b-1338	0.0166123	0.00360359	0.39905	4e-06	21.2508	64949	Autoimmune diseases	finngen_R12_AUTOIMMUNE	-0.010827	0.00495338	0.359696	0.0288323	128075
rs138306370	8	134515400	C	T	Intake of artificial sweetener added to coffee	ukb-b-1338	0.107726	0.0215224	0.007002	5.60003e-07	25.0522	64949	Autoimmune diseases	finngen_R12_AUTOIMMUNE	-0.00636411	0.0239789	0.00995798	0.790699	128075
rs138900734	14	64769150	A	C	Intake of artificial sweetener added to coffee	ukb-b-1338	0.10188	0.0215951	0.007499	2.39999e-06	22.2564	64949	Autoimmune diseases	finngen_R12_AUTOIMMUNE	0.0249808	0.0303331	0.00619484	0.410196	128075
rs140774793	18	45223767	A	G	Intake of artificial sweetener added to coffee	ukb-b-1338	0.0868514	0.0182361	0.008949	1.89998e-06	22.6817	64949	Autoimmune diseases	finngen_R12_AUTOIMMUNE	0.00411138	0.0148384	0.026247	0.781721	128075
rs141134342	5	2240531	T	C	Intake of artificial sweetener added to coffee	ukb-b-1338	0.0797698	0.0167203	0.010666	1.79999e-06	22.7602	64949	Autoimmune diseases	finngen_R12_AUTOIMMUNE	0.00312832	0.0189743	0.0157789	0.869046	128075
rs145990591	2	81003902	A	G	Intake of artificial sweetener added to coffee	ukb-b-1338	0.0867769	0.0183379	0.009502	2.19999e-06	22.3921	64949	Autoimmune diseases	finngen_R12_AUTOIMMUNE	0.0539588	0.0322739	0.00543832	0.0945431	128075
rs238134	18	3449286	C	G	Intake of artificial sweetener added to coffee	ukb-b-1338	-0.0179481	0.00387652	0.257109	3.69999e-06	21.4358	64949	Autoimmune diseases	finngen_R12_AUTOIMMUNE	0.00186927	0.00504571	0.34187	0.711033	128075
rs61914781	12	11024367	A	G	Intake of artificial sweetener added to coffee	ukb-b-1338	-0.0338414	0.00390673	0.253001	4.60045e-18	75.0337	64949	Autoimmune diseases	finngen_R12_AUTOIMMUNE	0.00309775	0.00531026	0.268476	0.559656	128075
rs72907976	11	47566232	A	G	Intake of artificial sweetener added to coffee	ukb-b-1338	0.0277523	0.00573663	0.096938	1.29999e-06	23.403	64949	Autoimmune diseases	finngen_R12_AUTOIMMUNE	0.022427	0.0089948	0.0748097	0.0526552	128075
rs78115985	5	82256128	T	G	Intake of artificial sweetener added to coffee	ukb-b-1338	0.0515675	0.0111357	0.023822	3.59998e-06	21.4439	64949	Autoimmune diseases	finngen_R12_AUTOIMMUNE	-0.0446276	0.0224942	0.0111682	0.0672607	128075
rs78234354	5	179693613	T	C	Intake of artificial sweetener added to coffee	ukb-b-1338	-0.0218794	0.00454019	0.169085	1.40001e-06	23.2225	64949	Autoimmune diseases	finngen_R12_AUTOIMMUNE	-0.00425731	0.00674004	0.142624	0.52762	128075
rs116388961	2	237637845	T	C	Intake of artificial sweetener added to tea	ukb-b-5867	0.0554218	0.012135	0.017444	4.90004e-06	20.8578	64949	Autoimmune diseases	finngen_R12_AUTOIMMUNE	0.0228813	0.0325745	0.00541036	0.482411	128075
rs117987395	10	10573290	G	T	Intake of artificial sweetener added to tea	ukb-b-5867	0.0662791	0.0133783	0.017547	7.29995e-07	24.5436	64949	Autoimmune diseases	finngen_R12_AUTOIMMUNE	-0.00941492	0.0204787	0.0139406	0.6457	128075
rs11905412	20	8681692	A	T	Intake of artificial sweetener added to tea	ukb-b-5867	-0.0250201	0.00538729	0.096316	3.40001e-06	21.5687	64949	Autoimmune diseases	finngen_R12_AUTOIMMUNE	0.00324287	0.0106893	0.0514039	0.761604	128075
rs1335579	20	62691313	G	A	Intake of artificial sweetener added to tea	ukb-b-5867	-0.0212735	0.00447937	0.852592	2e-06	22.5544	64949	Autoimmune diseases	finngen_R12_AUTOIMMUNE	-0.00158893	0.00671128	0.856326	0.812847	128075
rs139804693	7	137279406	C	A	Intake of artificial sweetener added to tea	ukb-b-5867	0.0537975	0.0117497	0.022186	4.70002e-06	20.9632	64949	Autoimmune diseases	finngen_R12_AUTOIMMUNE	-0.00380099	0.0108883	0.0518619	0.727023	128075
rs1403082	3	70347126	C	A	Intake of artificial sweetener added to tea	ukb-b-5867	0.0170521	0.0036935	0.243978	3.89996e-06	21.3141	64949	Autoimmune diseases	finngen_R12_AUTOIMMUNE	-0.00730552	0.00533936	0.263693	0.171238	128075
rs143961227	10	123053418	T	C	Intake of artificial sweetener added to tea	ukb-b-5867	0.0595825	0.013058	0.016552	5e-06	20.8195	64949	Autoimmune diseases	finngen_R12_AUTOIMMUNE	-0.0432894	0.0724452	0.00117847	0.550142	128075
rs186608696	1	189375218	A	G	Intake of artificial sweetener added to tea	ukb-b-5867	0.0644177	0.0129094	0.016206	5.99998e-07	24.8992	64949	Autoimmune diseases	finngen_R12_AUTOIMMUNE	0.020186	0.0178164	0.0184311	0.257215	128075
rs191527510	22	42816640	T	C	Intake of artificial sweetener added to tea	ukb-b-5867	0.0773626	0.0161049	0.010384	1.6e-06	23.0745	64949	Autoimmune diseases	finngen_R12_AUTOIMMUNE	-0.00955531	0.0179465	0.0177355	0.594426	128075
rs35172567	2	57925805	T	A	Intake of artificial sweetener added to tea	ukb-b-5867	-0.0156669	0.00328371	0.384896	1.79999e-06	22.7627	64949	Autoimmune diseases	finngen_R12_AUTOIMMUNE	0.0149951	0.00520623	0.287349	0.703974	128075
rs6020339	20	36331995	C	T	Intake of artificial sweetener added to tea	ukb-b-5867	-0.0158124	0.00326567	0.376503	1.29999e-06	23.4443	64949	Autoimmune diseases	finngen_R12_AUTOIMMUNE	-0.00114804	0.00471726	0.469159	0.807718	128075
rs61928618	12	11323211	G	A	Intake of artificial sweetener added to tea	ukb-b-5867	-0.032642	0.003651	0.254514	3.90032e-19	79.9312	64949	Autoimmune diseases	finngen_R12_AUTOIMMUNE	0.00251137	0.00526948	0.27488	0.633657	128075
rs62045220	15	56267370	T	C	Intake of artificial sweetener added to tea	ukb-b-5867	0.0326678	0.00679435	0.0594	1.5e-06	23.117	64949	Autoimmune diseases	finngen_R12_AUTOIMMUNE	0.0119925	0.00868731	0.0804517	0.167444	128075
rs72781148	10	44423845	G	C	Intake of artificial sweetener added to tea	ukb-b-5867	0.0734808	0.0160136	0.009931	4.49997e-06	21.0551	64949	Autoimmune diseases	finngen_R12_AUTOIMMUNE	0.0272378	0.0308475	0.0059428	0.377246	128075
rs77014507	9	32966140	C	T	Intake of artificial sweetener added to tea	ukb-b-5867	0.0193603	0.00403441	0.203594	1.6e-06	23.0277	64949	Autoimmune diseases	finngen_R12_AUTOIMMUNE	0.0097293	0.00519142	0.294721	0.0609144	128075
rs79022294	17	80706332	G	T	Intake of artificial sweetener added to tea	ukb-b-5867	0.0611177	0.0131551	0.015806	3.40001e-06	21.584	64949	Autoimmune diseases	finngen_R12_AUTOIMMUNE	0.0228493	0.0272281	0.0075606	0.401369	128075
rs79253620	6	71616145	A	C	Intake of artificial sweetener added to tea	ukb-b-5867	0.0252884	0.00511534	0.109699	7.69999e-07	24.4388	64949	Autoimmune diseases	finngen_R12_AUTOIMMUNE	-0.00563233	0.00842963	0.0845252	0.504033	128075

## Sheet: Table S3
Table S3: Detailed information on commonly used artificial sweeteners
NO	Molecular Name	CAS ID	Formulas	MW(g/moL)
1	Aspartame	22,839–47-0	C14H18N2O5	294.3
2	Acesulfame	33,665–90-6	C4H5NO4S	163.15
3	Sucralose	56,038–13-2	C12H19Cl3O8	397.6
4	NHDC	20,702–77-6	C28H36O15	612.6
5	Cyclamate	100–88-9	C6H13NO3S	179.24
6	Neotame	165,450–17-9	C20H30N2O5	378.5
7	Saccharin	81–07-2	C7H5NO3S	183.19

## Sheet: Table S4
Table S4: GEO datasets for six Ads
Disease	Dataset	N normal	N disease	Platform	PMID
RA	GSE93272	43	232	GPL570	30013029
SLE	GSE50772	20	61	GPL570	25861459
MS	GSE21942	15	14	GPL570	22021740
IBD	GSE3365	42	85	GPL96	16436634
HT	GSE138198	3	13	GPL6244	32603365
T1D	GSE156035	20	20	GPL20844	35058920

## Sheet: Table S5
Table S5: Detailed information of SNPs data of ARGs and six ADs
					Exposure								Outcome
SNP	CHR	POS	EA	OA	Exposure name	Exposure GWAS	beta	SE	EAF	P value	F	Sample size	Outcome name	Outcome GWAS	beta	SE	EAF	P value	Sample size
rs10088702	8	27263107	T	C	EPHX2	eqtl-a-ENSG00000120915	0.118435	0.00908107	0.257268	7.06131e-39	170.093	31684	Rheumatoid arthritis	finngen_R12_M13_RHEUMA	0.0113797	0.0141349	0.220639	0.420775	16314
rs10095624	8	27182276	C	A	EPHX2	eqtl-a-ENSG00000120915	-0.111434	0.0089723	0.265643	2.0412e-35	154.251	31684	Rheumatoid arthritis	finngen_R12_M13_RHEUMA	0.0166629	0.0127038	0.304814	0.189639	16314
rs10216990	8	27580039	G	T	EPHX2	eqtl-a-ENSG00000120915	-0.0601833	0.00794771	0.474952	3.6637e-14	57.3414	31684	Rheumatoid arthritis	finngen_R12_M13_RHEUMA	0.0122668	0.0117433	0.46859	0.296216	16314
rs10217099	8	27021712	C	T	EPHX2	eqtl-a-ENSG00000120915	-0.100513	0.0164976	0.06266	1.11103e-09	37.1196	31684	Rheumatoid arthritis	finngen_R12_M13_RHEUMA	-0.0248954	0.0196926	0.097103	0.206158	16314
rs113599942	8	27567574	T	C	EPHX2	eqtl-a-ENSG00000120915	-0.11364	0.01861	0.0591426	1.01907e-09	37.2881	31684	Rheumatoid arthritis	finngen_R12_M13_RHEUMA	-0.0186576	0.0208678	0.0875849	0.371277	16314
rs113814152	8	27170788	A	G	EPHX2	eqtl-a-ENSG00000120915	0.114175	0.0115566	0.140512	5.1018e-23	97.6072	31684	Rheumatoid arthritis	finngen_R12_M13_RHEUMA	0.0019257	0.0165477	0.147186	0.907357	16314
rs114861615	8	27405338	C	T	EPHX2	eqtl-a-ENSG00000120915	-0.240131	0.0322263	0.0207883	9.2356e-14	55.5233	31684	Rheumatoid arthritis	finngen_R12_M13_RHEUMA	-0.127609	0.0689472	0.00760662	0.0641948	16314
rs117030043	8	27741722	A	G	EPHX2	eqtl-a-ENSG00000120915	0.296135	0.0239929	0.0318926	5.33966e-35	152.34	31684	Rheumatoid arthritis	finngen_R12_M13_RHEUMA	-0.048728	0.02825	0.0450397	0.0845474	16314
rs117162434	8	26983247	G	A	EPHX2	eqtl-a-ENSG00000120915	-0.0777132	0.0134914	0.0998076	8.40129e-09	33.1799	31684	Rheumatoid arthritis	finngen_R12_M13_RHEUMA	-0.000619441	0.0168798	0.140913	0.970727	16314
rs117764474	8	27104383	G	T	EPHX2	eqtl-a-ENSG00000120915	-0.111023	0.0186018	0.0499684	2.3959e-09	35.6218	31684	Rheumatoid arthritis	finngen_R12_M13_RHEUMA	-0.00643441	0.0265059	0.0513228	0.808196	16314
rs11780158	8	27567885	T	C	EPHX2	eqtl-a-ENSG00000120915	-0.0600858	0.00813884	0.389605	1.55228e-13	54.5028	31684	Rheumatoid arthritis	finngen_R12_M13_RHEUMA	-0.0151761	0.012269	0.352786	0.216108	16314
rs11783561	8	27820015	A	C	EPHX2	eqtl-a-ENSG00000120915	0.0664371	0.0101196	0.190914	5.19664e-11	43.1017	31684	Rheumatoid arthritis	finngen_R12_M13_RHEUMA	-0.0158039	0.0145336	0.201831	0.276857	16314
rs11989198	8	27075339	G	A	EPHX2	eqtl-a-ENSG00000120915	0.330046	0.0215042	0.0382825	3.65396e-53	235.56	31684	Rheumatoid arthritis	finngen_R12_M13_RHEUMA	-0.0525702	0.0251843	0.0563021	0.0368502	16314
rs12334593	8	26844293	G	A	EPHX2	eqtl-a-ENSG00000120915	0.0457352	0.00833763	0.347721	4.12545e-08	30.0896	31684	Rheumatoid arthritis	finngen_R12_M13_RHEUMA	-0.0145944	0.0122368	0.355188	0.233002	16314
rs138573808	8	27576753	A	G	EPHX2	eqtl-a-ENSG00000120915	0.305348	0.0538705	0.0154002	1.44317e-08	32.1283	31684	Rheumatoid arthritis	finngen_R12_M13_RHEUMA	0.00610833	0.0699453	0.0071126	0.930409	16314
rs138834082	8	27392944	A	G	EPHX2	eqtl-a-ENSG00000120915	0.682925	0.0283369	0.0226534	2.48758e-128	580.82	31684	Rheumatoid arthritis	finngen_R12_M13_RHEUMA	-0.0906004	0.0580286	0.0103092	0.118452	16314
rs140375948	8	27485895	T	C	EPHX2	eqtl-a-ENSG00000120915	-0.0715991	0.0117956	0.130813	1.27923e-09	36.8447	31684	Rheumatoid arthritis	finngen_R12_M13_RHEUMA	-0.0153145	0.0187593	0.109301	0.41429	16314
rs142225792	8	27248894	A	G	EPHX2	eqtl-a-ENSG00000120915	0.435736	0.0265094	0.025244	1.03874e-60	270.176	31684	Rheumatoid arthritis	finngen_R12_M13_RHEUMA	-0.0518176	0.0546361	0.0120021	0.342919	16314
rs142807685	8	27017283	T	C	EPHX2	eqtl-a-ENSG00000120915	0.527805	0.0635558	0.0126089	1.00163e-16	68.9663	31684	Rheumatoid arthritis	finngen_R12_M13_RHEUMA	-0.04153	0.0847546	0.00478983	0.624133	16314
rs1532275	8	27424988	A	G	EPHX2	eqtl-a-ENSG00000120915	-0.16933	0.0171332	0.0583498	4.92592e-23	97.6767	31684	Rheumatoid arthritis	finngen_R12_M13_RHEUMA	0.0619192	0.034857	0.0301531	0.0756711	16314
rs17057611	8	27565748	C	T	EPHX2	eqtl-a-ENSG00000120915	0.181615	0.0205735	0.0398476	1.06928e-18	77.9268	31684	Rheumatoid arthritis	finngen_R12_M13_RHEUMA	0.0390749	0.0527064	0.013112	0.45847	16314
rs17436017	8	26945680	T	C	EPHX2	eqtl-a-ENSG00000120915	0.0940147	0.0128763	0.108066	2.84841e-13	53.3101	31684	Rheumatoid arthritis	finngen_R12_M13_RHEUMA	-0.0318021	0.0172823	0.131266	0.0657446	16314
rs17466060	8	27422740	A	G	EPHX2	eqtl-a-ENSG00000120915	0.129649	0.00805561	0.423508	2.79944e-58	259.025	31684	Rheumatoid arthritis	finngen_R12_M13_RHEUMA	-0.00299465	0.0120927	0.372455	0.804413	16314
rs17515931	8	27470196	T	G	EPHX2	eqtl-a-ENSG00000120915	0.128475	0.00913865	0.255583	6.83941e-45	197.639	31684	Rheumatoid arthritis	finngen_R12_M13_RHEUMA	-0.0236156	0.0151958	0.184475	0.120163	16314
rs181782260	8	26913997	A	G	EPHX2	eqtl-a-ENSG00000120915	0.31306	0.0270037	0.0236723	4.46011e-31	134.403	31684	Rheumatoid arthritis	finngen_R12_M13_RHEUMA	0.000627555	0.0479196	0.0156194	0.989551	16314
rs1982229	8	27474599	T	C	EPHX2	eqtl-a-ENSG00000120915	-0.143482	0.00822049	0.366743	3.19879e-68	304.649	31684	Rheumatoid arthritis	finngen_R12_M13_RHEUMA	0.0148359	0.0122359	0.361021	0.225324	16314
rs2279591	8	27453763	T	C	EPHX2	eqtl-a-ENSG00000120915	-0.12559	0.00880359	0.307775	3.57617e-46	203.512	31684	Rheumatoid arthritis	finngen_R12_M13_RHEUMA	0.00639419	0.0121788	0.37234	0.599565	16314
rs2322607	8	27190175	A	T	EPHX2	eqtl-a-ENSG00000120915	-0.0909438	0.00894148	0.282907	2.6715e-24	103.449	31684	Rheumatoid arthritis	finngen_R12_M13_RHEUMA	0.0246931	0.0130243	0.280603	0.0579696	16314
rs2565059	8	27336978	A	G	EPHX2	eqtl-a-ENSG00000120915	-0.131983	0.00973437	0.20944	7.06094e-42	183.832	31684	Rheumatoid arthritis	finngen_R12_M13_RHEUMA	-0.01021	0.0123603	0.33739	0.408786	16314
rs2640725	8	27413421	G	T	EPHX2	eqtl-a-ENSG00000120915	0.139147	0.00800295	0.429251	1.03578e-67	302.307	31684	Rheumatoid arthritis	finngen_R12_M13_RHEUMA	0.0112596	0.011846	0.419047	0.341861	16314
rs2741334	8	27364787	T	C	EPHX2	eqtl-a-ENSG00000120915	-0.163412	0.0154814	0.0705964	4.79714e-26	111.416	31684	Rheumatoid arthritis	finngen_R12_M13_RHEUMA	-0.0276409	0.0288502	0.043854	0.33802	16314
rs2741343	8	27326127	G	A	EPHX2	eqtl-a-ENSG00000120915	-0.121974	0.00791619	0.507216	1.44239e-53	237.412	31684	Rheumatoid arthritis	finngen_R12_M13_RHEUMA	-0.00264581	0.0117213	0.535491	0.821414	16314
rs2741353	8	27417024	A	G	EPHX2	eqtl-a-ENSG00000120915	-0.0617719	0.0108034	0.160979	1.07899e-08	32.6935	31684	Rheumatoid arthritis	finngen_R12_M13_RHEUMA	0.000492839	0.0155083	0.171371	0.974648	16314
rs34274195	8	27168902	A	G	EPHX2	eqtl-a-ENSG00000120915	0.0737412	0.00799068	0.456741	2.74702e-20	85.1634	31684	Rheumatoid arthritis	finngen_R12_M13_RHEUMA	-0.0315374	0.0116546	0.489894	0.00680957	16314
rs35135015	8	27044821	A	G	EPHX2	eqtl-a-ENSG00000120915	0.20123	0.0235732	0.0312373	1.38482e-17	72.8699	31684	Rheumatoid arthritis	finngen_R12_M13_RHEUMA	-0.00604589	0.0327007	0.0334782	0.853319	16314
rs35152482	8	27272643	T	C	EPHX2	eqtl-a-ENSG00000120915	-0.166856	0.0161761	0.0656299	6.02996e-25	106.399	31684	Rheumatoid arthritis	finngen_R12_M13_RHEUMA	0.00438179	0.0197507	0.0966383	0.824427	16314
rs35627965	8	27240555	C	A	EPHX2	eqtl-a-ENSG00000120915	0.128505	0.00792965	0.51095	4.60123e-59	262.623	31684	Rheumatoid arthritis	finngen_R12_M13_RHEUMA	-0.013898	0.0117091	0.52085	0.23525	16314
rs3739214	8	27101279	T	C	EPHX2	eqtl-a-ENSG00000120915	-0.119488	0.012147	0.12135	7.81323e-23	96.7633	31684	Rheumatoid arthritis	finngen_R12_M13_RHEUMA	0.0305656	0.016029	0.157275	0.056534	16314
rs4149243	8	27373923	C	T	EPHX2	eqtl-a-ENSG00000120915	0.566792	0.0102192	0.164944	0	3076.19	31684	Rheumatoid arthritis	finngen_R12_M13_RHEUMA	-0.00687955	0.0176871	0.124346	0.697307	16314
rs4732725	8	27423338	T	C	EPHX2	eqtl-a-ENSG00000120915	-0.0915873	0.0151414	0.0751142	1.45929e-09	36.588	31684	Rheumatoid arthritis	finngen_R12_M13_RHEUMA	-0.025372	0.0189807	0.105042	0.181311	16314
rs522224	8	26745249	G	A	EPHX2	eqtl-a-ENSG00000120915	-0.111656	0.0179916	0.0515211	5.43477e-10	38.5145	31684	Rheumatoid arthritis	finngen_R12_M13_RHEUMA	-0.0494083	0.0335762	0.0319965	0.141149	16314
rs542375	8	27557883	A	G	EPHX2	eqtl-a-ENSG00000120915	-0.0830377	0.0102775	0.185701	6.49997e-16	65.2793	31684	Rheumatoid arthritis	finngen_R12_M13_RHEUMA	-0.00232793	0.0154481	0.172695	0.880217	16314
rs55680837	8	27561139	C	G	EPHX2	eqtl-a-ENSG00000120915	0.122154	0.00845872	0.326546	2.84872e-47	208.548	31684	Rheumatoid arthritis	finngen_R12_M13_RHEUMA	-0.00259387	0.0119611	0.394503	0.828318	16314
rs55986679	8	27406353	T	A	EPHX2	eqtl-a-ENSG00000120915	0.279979	0.0100308	0.189581	1.91166e-171	779.076	31684	Rheumatoid arthritis	finngen_R12_M13_RHEUMA	0.00735756	0.0166346	0.144345	0.65827	16314
rs56280243	8	27341183	G	A	EPHX2	eqtl-a-ENSG00000120915	0.302347	0.0160962	0.0681846	1.02573e-78	352.829	31684	Rheumatoid arthritis	finngen_R12_M13_RHEUMA	-0.0123885	0.0266288	0.0504562	0.641766	16314
rs56298562	8	27320636	A	G	EPHX2	eqtl-a-ENSG00000120915	-0.173578	0.0260128	0.0257723	2.50982e-11	44.5262	31684	Rheumatoid arthritis	finngen_R12_M13_RHEUMA	-0.00567231	0.0319004	0.0346623	0.85887	16314
rs58485326	8	27201901	T	C	EPHX2	eqtl-a-ENSG00000120915	0.32922	0.0332404	0.0182565	3.991e-23	98.0934	31684	Rheumatoid arthritis	finngen_R12_M13_RHEUMA	0.106738	0.0937736	0.0040517	0.255016	16314
rs60799361	8	27558931	C	T	EPHX2	eqtl-a-ENSG00000120915	0.17482	0.0117228	0.132877	2.72019e-50	222.392	31684	Rheumatoid arthritis	finngen_R12_M13_RHEUMA	-0.0164663	0.018716	0.109555	0.37897	16314
rs62498000	8	27575750	A	G	EPHX2	eqtl-a-ENSG00000120915	0.152169	0.0111972	0.146642	4.59612e-42	184.686	31684	Rheumatoid arthritis	finngen_R12_M13_RHEUMA	0.0170142	0.015029	0.189078	0.257596	16314
rs7000615	8	27263433	G	T	EPHX2	eqtl-a-ENSG00000120915	-0.13526	0.0103551	0.178098	5.41669e-39	170.62	31684	Rheumatoid arthritis	finngen_R12_M13_RHEUMA	0.0159575	0.0148049	0.191745	0.281099	16314
rs71519635	8	27268168	C	T	EPHX2	eqtl-a-ENSG00000120915	0.208499	0.0147293	0.0792294	1.72973e-45	200.375	31684	Rheumatoid arthritis	finngen_R12_M13_RHEUMA	-0.0185799	0.0225	0.0739365	0.408932	16314
rs72478903	8	27400068	A	G	EPHX2	eqtl-a-ENSG00000120915	-0.144805	0.0208491	0.0399381	3.77433e-12	48.2384	31684	Rheumatoid arthritis	finngen_R12_M13_RHEUMA	-0.045808	0.0408789	0.0211621	0.262468	16314
rs73223414	8	27189909	G	A	EPHX2	eqtl-a-ENSG00000120915	0.33727	0.0413615	0.0161352	3.51495e-16	66.491	31684	Rheumatoid arthritis	finngen_R12_M13_RHEUMA	-0.0964597	0.0786173	0.00532169	0.219841	16314
rs73225398	8	27335552	T	C	EPHX2	eqtl-a-ENSG00000120915	-0.136637	0.0222282	0.0364096	7.89564e-10	37.7857	31684	Rheumatoid arthritis	finngen_R12_M13_RHEUMA	-0.0643597	0.0421699	0.0197876	0.12696	16314
rs74317051	8	27193453	T	C	EPHX2	eqtl-a-ENSG00000120915	-0.0912802	0.0134465	0.0964668	1.13385e-11	46.0824	31684	Rheumatoid arthritis	finngen_R12_M13_RHEUMA	0.0154029	0.0184733	0.113898	0.404397	16314
rs74614358	8	27311244	A	T	EPHX2	eqtl-a-ENSG00000120915	0.244808	0.0118526	0.127897	8.91745e-95	426.603	31684	Rheumatoid arthritis	finngen_R12_M13_RHEUMA	-0.00143597	0.0176254	0.1255	0.935067	16314
rs752993	8	27312809	A	G	EPHX2	eqtl-a-ENSG00000120915	0.065306	0.00798382	0.45482	2.8433e-16	66.909	31684	Rheumatoid arthritis	finngen_R12_M13_RHEUMA	0.0100283	0.0117033	0.504124	0.391512	16314
rs75770470	8	27365268	C	A	EPHX2	eqtl-a-ENSG00000120915	0.313743	0.0270021	0.023908	3.29176e-31	135.006	31684	Rheumatoid arthritis	finngen_R12_M13_RHEUMA	-0.0337796	0.046776	0.0154468	0.470197	16314
rs76026985	8	27489248	G	A	EPHX2	eqtl-a-ENSG00000120915	-0.141905	0.0253901	0.0325413	2.28395e-08	31.2368	31684	Rheumatoid arthritis	finngen_R12_M13_RHEUMA	-0.00271324	0.0258182	0.0558544	0.916304	16314
rs76391545	8	27331277	C	T	EPHX2	eqtl-a-ENSG00000120915	-0.185077	0.013011	0.10907	6.44203e-46	202.341	31684	Rheumatoid arthritis	finngen_R12_M13_RHEUMA	0.00583924	0.0185789	0.11425	0.753298	16314
rs76457421	8	27498157	A	G	EPHX2	eqtl-a-ENSG00000120915	0.163404	0.0184374	0.0506128	7.81431e-19	78.5464	31684	Rheumatoid arthritis	finngen_R12_M13_RHEUMA	0.021	0.0296177	0.0419282	0.478303	16314
rs76464628	8	27631511	G	A	EPHX2	eqtl-a-ENSG00000120915	0.1814	0.0202441	0.0416224	3.22813e-19	80.293	31684	Rheumatoid arthritis	finngen_R12_M13_RHEUMA	0.0144309	0.0214627	0.0820655	0.501349	16314
rs77303640	8	27212272	A	G	EPHX2	eqtl-a-ENSG00000120915	0.220652	0.0249759	0.0285462	1.0046e-18	78.0501	31684	Rheumatoid arthritis	finngen_R12_M13_RHEUMA	-0.0177183	0.055255	0.0119442	0.748464	16314
rs77389621	8	27155952	A	C	EPHX2	eqtl-a-ENSG00000120915	-0.116589	0.0191274	0.0492849	1.0917e-09	37.1538	31684	Rheumatoid arthritis	finngen_R12_M13_RHEUMA	-0.0195115	0.0249018	0.0591353	0.433311	16314
rs77643332	8	27753795	G	A	EPHX2	eqtl-a-ENSG00000120915	-0.0559012	0.00998986	0.20047	2.19614e-08	31.3129	31684	Rheumatoid arthritis	finngen_R12_M13_RHEUMA	0.0161758	0.0133579	0.263058	0.225914	16314
rs78066174	8	26924849	A	C	EPHX2	eqtl-a-ENSG00000120915	0.2194	0.0329104	0.0176668	2.61823e-11	44.4434	31684	Rheumatoid arthritis	finngen_R12_M13_RHEUMA	0.085782	0.0667986	0.00801645	0.199076	16314
rs78066731	8	27265065	A	G	EPHX2	eqtl-a-ENSG00000120915	-0.144285	0.0234108	0.0332846	7.12979e-10	37.9848	31684	Rheumatoid arthritis	finngen_R12_M13_RHEUMA	-0.0327696	0.0208914	0.0864395	0.116749	16314
rs7819756	8	27330937	C	T	EPHX2	eqtl-a-ENSG00000120915	-0.0437051	0.00794377	0.512665	3.75915e-08	30.2699	31684	Rheumatoid arthritis	finngen_R12_M13_RHEUMA	-0.0287562	0.0117348	0.514043	0.0542656	16314
rs80092346	8	27345342	G	A	EPHX2	eqtl-a-ENSG00000120915	-0.234488	0.0277323	0.0239102	2.78106e-17	71.494	31684	Rheumatoid arthritis	finngen_R12_M13_RHEUMA	0.2138	0.081682	0.00495083	0.0688585	16314
rs9314347	8	27319805	G	A	EPHX2	eqtl-a-ENSG00000120915	-0.102026	0.0145006	0.0815889	1.97859e-12	49.5051	31684	Rheumatoid arthritis	finngen_R12_M13_RHEUMA	0.0206573	0.0179623	0.122506	0.250127	16314
rs9331908	8	27463618	T	C	EPHX2	eqtl-a-ENSG00000120915	-0.123375	0.00827365	0.366472	2.76212e-50	222.362	31684	Rheumatoid arthritis	finngen_R12_M13_RHEUMA	0.0205724	0.0119527	0.408789	0.0852236	16314
rs11752282	6	151912653	A	G	ESR1	eqtl-a-ENSG00000091831	0.0868326	0.0155832	0.103103	2.51552e-08	31.0493	26609	Systemic lupus erythematosus	finngen_R12_SLE_OTH	-0.15333	0.134345	0.110032	0.253738	1306
rs11757393	6	151946518	A	G	ESR1	eqtl-a-ENSG00000091831	0.0920003	0.0134834	0.117494	8.90178e-12	46.5564	26609	Systemic lupus erythematosus	finngen_R12_SLE_OTH	-0.14245	0.159482	0.072482	0.371747	1306
rs117819917	6	152047766	T	C	ESR1	eqtl-a-ENSG00000091831	-0.188272	0.028176	0.0269256	2.35705e-11	44.6491	26609	Systemic lupus erythematosus	finngen_R12_SLE_OTH	0.192279	0.275791	0.0229736	0.485684	1306
rs2982565	6	152051854	A	G	ESR1	eqtl-a-ENSG00000091831	-0.10367	0.0111174	0.189231	1.10961e-20	86.956	26609	Systemic lupus erythematosus	finngen_R12_SLE_OTH	0.17163	0.105634	0.192508	0.104213	1306
rs3020333	6	152010254	G	A	ESR1	eqtl-a-ENSG00000091831	-0.123822	0.00866495	0.459469	2.52666e-46	204.204	26609	Systemic lupus erythematosus	finngen_R12_SLE_OTH	0.115423	0.0832644	0.489799	0.16568	1306
rs852002	6	151963232	C	T	ESR1	eqtl-a-ENSG00000091831	0.0573228	0.00869739	0.470048	4.37449e-11	43.4387	26609	Systemic lupus erythematosus	finngen_R12_SLE_OTH	-0.0239601	0.0836087	0.469501	0.774439	1306
rs977533	6	152068874	G	A	ESR1	eqtl-a-ENSG00000091831	0.06225	0.00880232	0.417057	1.52717e-12	50.0132	26609	Systemic lupus erythematosus	finngen_R12_SLE_OTH	0.0366146	0.0872997	0.345878	0.674915	1306
rs11652772	17	45313178	G	A	ITGB3	eqtl-a-ENSG00000259207	0.104084	0.013451	0.261162	1.00983e-14	59.8768	14263	Multiple Sclerosis	finngen_R12_G6_MS	0.0183106	0.0303819	0.259048	0.54672	2926
rs117993299	17	45806297	A	T	ITGB3	eqtl-a-ENSG00000259207	-0.21693	0.0265111	0.0523929	2.7776e-16	66.9551	14263	Multiple Sclerosis	finngen_R12_G6_MS	0.125415	0.0809706	0.0267281	0.121406	2926
rs138339414	17	45326352	A	G	ITGB3	eqtl-a-ENSG00000259207	-0.288453	0.0272774	0.049176	3.90016e-26	111.826	14263	Multiple Sclerosis	finngen_R12_G6_MS	0.208943	0.0788508	0.024225	0.0680529	2926
rs139567769	17	45635739	T	C	ITGB3	eqtl-a-ENSG00000259207	-0.322434	0.0509021	0.0199611	2.38275e-10	40.1246	14263	Multiple Sclerosis	finngen_R12_G6_MS	0.304389	0.129348	0.0103117	0.0586093	2926
rs150533219	17	45583796	G	C	ITGB3	eqtl-a-ENSG00000259207	0.12908	0.0201102	0.127498	1.37503e-10	41.1989	14263	Multiple Sclerosis	finngen_R12_G6_MS	0.044079	0.040078	0.122627	0.271406	2926
rs16947058	17	45825186	A	G	ITGB3	eqtl-a-ENSG00000259207	-0.0707565	0.0119372	0.432166	3.07778e-09	35.134	14263	Multiple Sclerosis	finngen_R12_G6_MS	0.0400047	0.0266895	0.417097	0.133901	2926
rs183838289	17	45803006	C	T	ITGB3	eqtl-a-ENSG00000259207	-0.278833	0.0381399	0.0261849	2.65566e-13	53.4477	14263	Multiple Sclerosis	finngen_R12_G6_MS	-0.0636153	0.1198	0.0120517	0.59541	2926
rs3851807	17	45351519	G	C	ITGB3	eqtl-a-ENSG00000259207	-0.124003	0.0120863	0.391519	1.0693e-24	105.263	14263	Multiple Sclerosis	finngen_R12_G6_MS	0.0639412	0.0277607	0.34198	0.0212618	2926
rs4424943	17	45870375	A	G	ITGB3	eqtl-a-ENSG00000259207	-0.102874	0.0155727	0.174612	3.94716e-11	43.6399	14263	Multiple Sclerosis	finngen_R12_G6_MS	0.0328785	0.0348927	0.175009	0.346053	2926
rs7210182	17	45327140	A	G	ITGB3	eqtl-a-ENSG00000259207	-0.171703	0.0140751	0.226471	3.1443e-34	148.817	14263	Multiple Sclerosis	finngen_R12_G6_MS	0.04493	0.032374	0.207771	0.165185	2926
rs7502875	17	45823227	C	A	ITGB3	eqtl-a-ENSG00000259207	-0.0778744	0.013979	0.233594	2.53553e-08	31.034	14263	Multiple Sclerosis	finngen_R12_G6_MS	0.0811166	0.0305078	0.234965	0.0578401	2926
rs8079821	17	45611704	T	C	ITGB3	eqtl-a-ENSG00000259207	0.108793	0.0133813	0.465305	4.28489e-16	66.1006	14263	Multiple Sclerosis	finngen_R12_G6_MS	-0.0793174	0.0263586	0.466488	0.0626197	2926
rs117606004	20	44812456	T	C	MMP9	eqtl-a-ENSG00000100985	-0.120868	0.0207649	0.0394887	5.85722e-09	33.8815	31684	Inflammatory bowel disease	finngen_R12_K11_IBD_STRICT	-0.0212491	0.0397484	0.0310943	0.592935	10960
rs12373874	20	44659652	A	G	MMP9	eqtl-a-ENSG00000100985	0.188647	0.0255032	0.0273638	1.39303e-13	54.7155	31684	Inflammatory bowel disease	finngen_R12_K11_IBD_STRICT	0.0728571	0.0421212	0.0277586	0.0836835	10960
rs13039389	20	44659706	C	G	MMP9	eqtl-a-ENSG00000100985	-0.08165	0.00960069	0.219735	1.82227e-17	72.3282	31684	Inflammatory bowel disease	finngen_R12_K11_IBD_STRICT	0.0046941	0.0162913	0.231306	0.773243	10960
rs13925	20	44644965	A	G	MMP9	eqtl-a-ENSG00000100985	0.238272	0.0110944	0.148395	2.56689e-102	461.252	31684	Inflammatory bowel disease	finngen_R12_K11_IBD_STRICT	0.0350018	0.0187414	0.159295	0.0618159	10960
rs144373758	20	44628604	G	A	MMP9	eqtl-a-ENSG00000100985	0.293392	0.0304474	0.0232621	5.63253e-22	92.853	31684	Inflammatory bowel disease	finngen_R12_K11_IBD_STRICT	-0.0760653	0.0535052	0.016994	0.155129	10960
rs149074578	20	44625065	A	C	MMP9	eqtl-a-ENSG00000100985	0.207799	0.027924	0.0233022	9.94795e-14	55.3773	31684	Inflammatory bowel disease	finngen_R12_K11_IBD_STRICT	0.0134652	0.0434392	0.0255873	0.756577	10960
rs16990951	20	44578674	A	T	MMP9	eqtl-a-ENSG00000100985	-0.0806201	0.012095	0.122797	2.63636e-11	44.4299	31684	Inflammatory bowel disease	finngen_R12_K11_IBD_STRICT	-0.00686307	0.0214467	0.116662	0.748964	10960
rs17841916	20	44744722	C	T	MMP9	eqtl-a-ENSG00000100985	-0.172693	0.022513	0.034168	1.7091e-14	58.8414	31684	Inflammatory bowel disease	finngen_R12_K11_IBD_STRICT	-0.129351	0.0496497	0.0209735	0.00917994	10960
rs1805088	20	44637624	T	C	MMP9	eqtl-a-ENSG00000100985	-0.275148	0.0299628	0.0186062	4.19296e-20	84.3272	31684	Inflammatory bowel disease	finngen_R12_K11_IBD_STRICT	-0.0250987	0.0515804	0.0183081	0.626546	10960
rs2297200	20	44684526	A	T	MMP9	eqtl-a-ENSG00000100985	-0.046392	0.00843093	0.334554	3.7424e-08	30.2786	31684	Inflammatory bowel disease	finngen_R12_K11_IBD_STRICT	-0.0107821	0.0152173	0.287254	0.478609	10960
rs2297201	20	44684978	T	C	MMP9	eqtl-a-ENSG00000100985	-0.106806	0.0157983	0.0677214	1.37421e-11	45.7057	31684	Inflammatory bowel disease	finngen_R12_K11_IBD_STRICT	-0.00762075	0.0308155	0.0530798	0.804674	10960
rs3918278	20	44635654	A	G	MMP9	eqtl-a-ENSG00000100985	0.219731	0.0262691	0.0269489	6.03097e-17	69.9668	31684	Inflammatory bowel disease	finngen_R12_K11_IBD_STRICT	0.0483533	0.0318108	0.048749	0.128504	10960
rs4810488	20	44782609	A	C	MMP9	eqtl-a-ENSG00000100985	-0.0701595	0.0104286	0.178139	1.72479e-11	45.2607	31684	Inflammatory bowel disease	finngen_R12_K11_IBD_STRICT	-0.0141106	0.0192632	0.151661	0.463853	10960
rs6032614	20	44609595	G	T	MMP9	eqtl-a-ENSG00000100985	-0.12867	0.0127928	0.109497	8.47004e-24	101.163	31684	Inflammatory bowel disease	finngen_R12_K11_IBD_STRICT	0.0180283	0.0188189	0.159986	0.338068	10960
rs6073990	20	44654508	T	C	MMP9	eqtl-a-ENSG00000100985	0.0475802	0.00799237	0.452541	2.62945e-09	35.4406	31684	Inflammatory bowel disease	finngen_R12_K11_IBD_STRICT	0.0297055	0.0138336	0.448283	0.0317658	10960
rs6073995	20	44668008	A	G	MMP9	eqtl-a-ENSG00000100985	-0.109581	0.00824874	0.360874	2.84471e-40	176.48	31684	Inflammatory bowel disease	finngen_R12_K11_IBD_STRICT	-0.00228555	0.0143912	0.35973	0.873813	10960
rs6094239	20	44653549	G	A	MMP9	eqtl-a-ENSG00000100985	-0.191164	0.0170145	0.0582572	2.73383e-29	126.233	31684	Inflammatory bowel disease	finngen_R12_K11_IBD_STRICT	0.0184808	0.0261294	0.074959	0.479393	10960
rs6104500	20	44828834	C	T	MMP9	eqtl-a-ENSG00000100985	-0.0843536	0.0147502	0.0832533	1.07272e-08	32.7048	31684	Inflammatory bowel disease	finngen_R12_K11_IBD_STRICT	-0.00177324	0.0246696	0.0874341	0.942698	10960
rs73128528	20	44582187	T	A	MMP9	eqtl-a-ENSG00000100985	0.0709001	0.0116831	0.133834	1.29027e-09	36.8279	31684	Inflammatory bowel disease	finngen_R12_K11_IBD_STRICT	-0.0112526	0.0212775	0.119278	0.596912	10960
rs77617917	20	44563217	A	G	MMP9	eqtl-a-ENSG00000100985	0.100197	0.0153516	0.076494	6.71845e-11	42.5993	31684	Inflammatory bowel disease	finngen_R12_K11_IBD_STRICT	0.0364971	0.0273313	0.06837	0.181758	10960
rs8123864	20	44598670	C	T	MMP9	eqtl-a-ENSG00000100985	0.0999577	0.0085526	0.331079	1.47835e-31	136.595	31684	Inflammatory bowel disease	finngen_R12_K11_IBD_STRICT	0.00924181	0.0152804	0.284504	0.545303	10960
rs10795726	10	6030749	G	A	IL2RA	eqtl-a-ENSG00000134460	-0.0817411	0.00820019	0.384665	2.10009e-23	99.3649	31644	Autoimmune thyroiditis	finngen_R12_E4_THYROIDITAUTOIM	-0.0690871	0.0554178	0.424366	0.212523	688
rs10795763	10	6096199	G	T	IL2RA	eqtl-a-ENSG00000134460	-0.057049	0.00804708	0.42047	1.34691e-12	50.2596	31644	Autoimmune thyroiditis	finngen_R12_E4_THYROIDITAUTOIM	-0.0406674	0.0543838	0.460923	0.45459	688
rs10795791	10	6108340	G	A	IL2RA	eqtl-a-ENSG00000134460	0.0529629	0.00801836	0.439472	3.96972e-11	43.6287	31644	Autoimmune thyroiditis	finngen_R12_E4_THYROIDITAUTOIM	0.178992	0.0535349	0.524969	0.0808274	688
rs10905862	10	6169307	T	C	IL2RA	eqtl-a-ENSG00000134460	-0.0774471	0.00812087	0.398932	1.4731e-21	90.9505	31644	Autoimmune thyroiditis	finngen_R12_E4_THYROIDITAUTOIM	-0.0772387	0.0545183	0.444697	0.156556	688
rs10905897	10	6185667	A	G	IL2RA	eqtl-a-ENSG00000134460	0.0709633	0.00883331	0.338642	9.46516e-16	64.5388	31644	Autoimmune thyroiditis	finngen_R12_E4_THYROIDITAUTOIM	-0.0521054	0.0598484	0.283164	0.38396	688
rs11598494	10	6178941	C	T	IL2RA	eqtl-a-ENSG00000134460	0.0620013	0.00840718	0.336278	1.64588e-13	54.3877	31644	Autoimmune thyroiditis	finngen_R12_E4_THYROIDITAUTOIM	0.0576494	0.057481	0.331005	0.315895	688
rs12244238	10	6083239	G	A	IL2RA	eqtl-a-ENSG00000134460	0.0904069	0.00807839	0.411004	4.50284e-29	125.243	31644	Autoimmune thyroiditis	finngen_R12_E4_THYROIDITAUTOIM	0.0114863	0.0562309	0.370513	0.838142	688
rs1323650	10	6033049	G	T	IL2RA	eqtl-a-ENSG00000134460	0.12046	0.0087151	0.292149	1.87813e-43	191.047	31644	Autoimmune thyroiditis	finngen_R12_E4_THYROIDITAUTOIM	0.0778808	0.0595445	0.297547	0.190893	688
rs1887027	10	6113782	T	C	IL2RA	eqtl-a-ENSG00000134460	-0.0804169	0.0096648	0.218225	8.75218e-17	69.2323	31644	Autoimmune thyroiditis	finngen_R12_E4_THYROIDITAUTOIM	-0.204975	0.0700988	0.194947	0.0734548	688
rs1887028	10	6184858	C	T	IL2RA	eqtl-a-ENSG00000134460	-0.0979941	0.0176968	0.0540417	3.07011e-08	30.6627	31644	Autoimmune thyroiditis	finngen_R12_E4_THYROIDITAUTOIM	0.142508	0.124323	0.0507142	0.251681	688
rs3118475	10	6107265	C	T	IL2RA	eqtl-a-ENSG00000134460	-0.108406	0.0106206	0.168529	1.84206e-24	104.186	31644	Autoimmune thyroiditis	finngen_R12_E4_THYROIDITAUTOIM	-0.0971336	0.0759745	0.14955	0.201072	688
rs41295087	10	6119384	T	C	IL2RA	eqtl-a-ENSG00000134460	0.106352	0.0123748	0.116521	8.38177e-18	73.861	31644	Autoimmune thyroiditis	finngen_R12_E4_THYROIDITAUTOIM	0.0332612	0.0794796	0.134559	0.675591	688
rs5014463	10	6171635	A	G	IL2RA	eqtl-a-ENSG00000134460	-0.0580836	0.00795841	0.506681	2.91226e-13	53.2665	31644	Autoimmune thyroiditis	finngen_R12_E4_THYROIDITAUTOIM	-0.0785799	0.0543131	0.489134	0.147954	688
rs58820784	10	6170336	T	C	IL2RA	eqtl-a-ENSG00000134460	0.136092	0.0120416	0.12441	1.28526e-29	127.731	31644	Autoimmune thyroiditis	finngen_R12_E4_THYROIDITAUTOIM	0.168746	0.0945412	0.0895618	0.0742797	688
rs61839660	10	6094697	T	C	IL2RA	eqtl-a-ENSG00000134460	0.233262	0.0148251	0.0795124	8.80783e-56	247.567	31644	Autoimmune thyroiditis	finngen_R12_E4_THYROIDITAUTOIM	-0.0279802	0.136449	0.0412689	0.837525	688
rs61839728	10	6193399	T	C	IL2RA	eqtl-a-ENSG00000134460	0.173538	0.0207051	0.0413633	5.22959e-17	70.2481	31644	Autoimmune thyroiditis	finngen_R12_E4_THYROIDITAUTOIM	-0.0678847	0.15905	0.0304363	0.669516	688
rs62626314	10	6109449	T	G	IL2RA	eqtl-a-ENSG00000134460	-0.111488	0.0165826	0.061796	1.77786e-11	45.2013	31644	Autoimmune thyroiditis	finngen_R12_E4_THYROIDITAUTOIM	-0.039799	0.095417	0.0893812	0.676602	688
rs6602360	10	6029726	G	A	IL2RA	eqtl-a-ENSG00000134460	-0.0610846	0.00835906	0.344263	2.71972e-13	53.4009	31644	Autoimmune thyroiditis	finngen_R12_E4_THYROIDITAUTOIM	0.0434614	0.0546694	0.439688	0.426622	688
rs7077067	10	6132692	T	C	IL2RA	eqtl-a-ENSG00000134460	0.0512724	0.00795463	0.477159	1.1514e-10	41.5458	31644	Autoimmune thyroiditis	finngen_R12_E4_THYROIDITAUTOIM	0.0388518	0.055054	0.41613	0.480372	688
rs72776098	10	6116254	A	G	IL2RA	eqtl-a-ENSG00000134460	0.224612	0.0281011	0.022622	1.31698e-15	63.888	31644	Autoimmune thyroiditis	finngen_R12_E4_THYROIDITAUTOIM	-0.191181	0.231993	0.0146191	0.409895	688
rs8463	10	6158412	G	A	IL2RA	eqtl-a-ENSG00000134460	0.0855254	0.011295	0.144519	3.67607e-14	57.3347	31644	Autoimmune thyroiditis	finngen_R12_E4_THYROIDITAUTOIM	0.107734	0.0757908	0.151812	0.15518	688
rs10947659	6	37109685	A	C	PIM1	eqtl-a-ENSG00000137193	-0.0877361	0.0116194	0.13831	4.32497e-14	57.015	31470	Type 1 diabetes	finngen_R12_T1D	-0.00213272	0.037375	0.0875674	0.954495	4721
rs10947660	6	37111973	T	C	PIM1	eqtl-a-ENSG00000137193	0.0953368	0.00821557	0.401731	3.91401e-31	134.662	31470	Type 1 diabetes	finngen_R12_T1D	0.0442272	0.0228745	0.323453	0.0531778	4721
rs112643377	6	37068487	C	A	PIM1	eqtl-a-ENSG00000137193	-0.142556	0.0249425	0.0285673	1.09456e-08	32.6656	31470	Type 1 diabetes	finngen_R12_T1D	-0.0139298	0.049981	0.047504	0.780473	4721
rs1224382	6	37156606	T	C	PIM1	eqtl-a-ENSG00000137193	-0.0852099	0.00824782	0.424553	5.09181e-25	106.734	31470	Type 1 diabetes	finngen_R12_T1D	-0.0133534	0.0213342	0.484252	0.531372	4721
rs13213436	6	37118688	T	C	PIM1	eqtl-a-ENSG00000137193	0.181787	0.0124466	0.116514	2.5963e-48	213.316	31470	Type 1 diabetes	finngen_R12_T1D	-0.00345067	0.0348541	0.10725	0.921136	4721
rs1756997	6	37122686	C	T	PIM1	eqtl-a-ENSG00000137193	-0.144365	0.00872434	0.294397	1.67213e-61	273.816	31470	Type 1 diabetes	finngen_R12_T1D	-0.0610837	0.0223681	0.341006	0.0663173	4721
rs1766695	6	37143801	T	C	PIM1	eqtl-a-ENSG00000137193	-0.125489	0.0194798	0.0461963	1.17904e-10	41.4994	31470	Type 1 diabetes	finngen_R12_T1D	-0.0515046	0.0457439	0.0573326	0.260194	4721
rs195372	6	37304178	T	C	PIM1	eqtl-a-ENSG00000137193	0.123274	0.0131816	0.10191	8.60257e-21	87.4594	31470	Type 1 diabetes	finngen_R12_T1D	0.0526707	0.0362878	0.094332	0.146649	4721
rs2274587	6	36995222	A	G	PIM1	eqtl-a-ENSG00000137193	0.107381	0.012688	0.110733	2.60153e-17	71.6256	31470	Type 1 diabetes	finngen_R12_T1D	0.0828262	0.0322328	0.125659	0.0901808	4721
rs262951	6	37165385	A	G	PIM1	eqtl-a-ENSG00000137193	-0.0632729	0.0106952	0.167277	3.29847e-09	34.9992	31470	Type 1 diabetes	finngen_R12_T1D	0.0167872	0.0284241	0.167657	0.55479	4721
rs41272210	6	36983526	T	C	PIM1	eqtl-a-ENSG00000137193	0.471912	0.0295792	0.0199651	2.66433e-57	254.536	31470	Type 1 diabetes	finngen_R12_T1D	0.293284	0.0875383	0.012517	0.0580709	4721
rs6934536	6	37057015	C	T	PIM1	eqtl-a-ENSG00000137193	0.0589002	0.00821298	0.381984	7.41267e-13	51.4318	31470	Type 1 diabetes	finngen_R12_T1D	0.0764112	0.0211966	0.462515	0.0603123	4721
rs72849702	6	37188985	T	C	PIM1	eqtl-a-ENSG00000137193	0.063752	0.0111964	0.218184	1.24117e-08	32.4213	31470	Type 1 diabetes	finngen_R12_T1D	-0.0405513	0.0262901	0.210096	0.122962	4721
rs74686210	6	37176012	T	C	PIM1	eqtl-a-ENSG00000137193	0.403364	0.0235756	0.0318644	1.26328e-65	292.731	31470	Type 1 diabetes	finngen_R12_T1D	-0.000342572	0.0561889	0.0374146	0.995136	4721
rs75261091	6	36989026	A	G	PIM1	eqtl-a-ENSG00000137193	0.496667	0.0294527	0.0214882	8.39088e-64	284.368	31470	Type 1 diabetes	finngen_R12_T1D	0.0527038	0.0457694	0.0569092	0.249523	4721
rs76178199	6	37131193	A	G	PIM1	eqtl-a-ENSG00000137193	-0.224503	0.0404161	0.0154113	2.77944e-08	30.8557	31470	Type 1 diabetes	finngen_R12_T1D	-0.0199698	0.122149	0.00787726	0.870135	4721
rs7748197	6	37009234	A	G	PIM1	eqtl-a-ENSG00000137193	0.0484374	0.008519	0.339586	1.30195e-08	32.3284	31470	Type 1 diabetes	finngen_R12_T1D	0.0766316	0.0216822	0.381579	0.0604088	4721
rs9296210	6	37063229	A	C	PIM1	eqtl-a-ENSG00000137193	-0.0668938	0.00842767	0.336409	2.06461e-15	63.0023	31470	Type 1 diabetes	finngen_R12_T1D	-0.04623	0.0231532	0.296367	0.0858575	4721
rs9366929	6	37061182	T	C	PIM1	eqtl-a-ENSG00000137193	0.0802535	0.00981695	0.207618	2.95882e-16	66.8305	31470	Type 1 diabetes	finngen_R12_T1D	0.0599068	0.0255011	0.224292	0.0588148	4721
rs9394405	6	37083047	A	G	PIM1	eqtl-a-ENSG00000137193	0.0640356	0.00815886	0.404115	4.20719e-15	61.6005	31470	Type 1 diabetes	finngen_R12_T1D	0.0257489	0.0217439	0.38669	0.236339	4721
rs9394410	6	37098379	G	T	PIM1	eqtl-a-ENSG00000137193	0.0482705	0.0080309	0.463394	1.84842e-09	36.1273	31470	Type 1 diabetes	finngen_R12_T1D	0.00107227	0.021215	0.482831	0.95969	4721

## Sheet: Table S6
Table S6: Detailed information on commonly used artificial sweeteners realted genes
CAPN1
PTGS2
YARS
ACE
MME
DPP4
OPRM1
OPRD1
TPSAB1
DPP8
RRM1
ITGAV
CPB1
TACR2
SLC15A1
CASP1
CALCRL
MMP2
HMGCR
BIRC2
SLC5A1
HLA-A
ANPEP
MAPKAPK2
LTA4H
BACE2
PAM
HDAC1
ITGA2B
FNTA
HDAC8
LAP3
REN
PDYN
BACE1
NOS3
AURKA
KDM4A
KDM4C
EDNRA
TACR1
NAAA
KDM5A
PPIA
KLK5
PSEN2
FPR1
ITGB1
XIAP
HLA-DRB1
KDM5C
SLC1A3
KDM4B
KDM5B
SLC1A2
AGTR2
S1PR5
CBX7
CBX4
EPHA2
OPRK1
ITGA2
PIM1
PIM2
CTSD
CTSE
BIRC3
ROCK2
IL2RA
CELA1
CTRB1
TDP1
RXRA
RNPEP
CTRC
IL1B
CPA1
GALR1
SLC6A3
ITGB3
FNTB
ITGA5
ITGA4
PSENEN
NCSTN
APH1A
PSEN1
APH1B
TAS1R1
TAS1R2
TAS1R3
CA9
CA12
CDC25B
TAS2R31
TAS2R38
TAS2R43
TAS2R4
GIP
GNAT3
TAS2R46
PYGM
ADORA1
ADORA2A
ADA
FOLH1
GGH
ADK
TK1
CDA
ADORA3
MCL1
TREH
PYGL
GCG
GLP1R
CCK
GANT3
CYP3A4
TBXAS1
SRD5A1
SLC5A4
CYP19A1
TYR
SLC28A3
SLC5A2
PTPN1
AKR1B1
ESR1
PTPN2
CA14
EPHX2
AC1L1I77
HMOX1
MAP2K1
MAPK1
MAOB
PARP1
ALDH4A1
IFFO2
TRPV1
CCR4
F2
CASP3
MMP1
DLG4
CASP7
CASP8
PTGDR2
PPARA
CASP2
MMP3
CASP6
ENPP2
GNRHR
CCKBR
PGGT1B
SRC
JAK1
TOP2A
PIM3
PPARD
PDE5A
GPR142
SYK
KDR
JAK2
CSNK2A1
EDNRB
IDE
CYP26A1
GSK3B
TACR3
CMA1
ITGB7
CCR3
HRH2
IKBKB
TTR
MMP9
CASP4
CASP5
CASP10
PTGIR
TBXA2R
PTGDR
ITGAL
SLC6A11
SLC6A13
GALK1
LCK
SLC10A2
AMPD3
S1PR2
GALR2
BCHE
CA2
CA7
CA6
CA4
CA5B
HSD11B1
ELANE
CA1
PTGES
SI
PKM
PKLR
DPAGT1

## Sheet: Table S7
Table S7: Intersection genes of AS and six ADs differentially expressed genes
RA	SLE	MS	IBD	HT	T1D
PTGS2	PSENEN	PSEN1	IL1B	IL2RA	REN
ITGAV	ITGA4	MAPK1	PTGS2	MAP2K1	EDNRB
JAK1	IL1B	MMP9	MMP9	PKM	IKBKB
JAK2	MMP9	IL1B	CASP8	ITGAL	HMGCR
CASP3	IKBKB	JAK2	IKBKB	MMP2	EDNRA
ITGAL	MAPK1	KDM5C	MMP1	CASP8	ELANE
CASP1	MME	CTSD	EDNRB	PTGS2	XIAP
LCK	ITGAL	GSK3B	MME	REN	TOP2A
GGH	PTGS2	TBXAS1	PYGL	ELANE	BACE1
CASP5	ITGB1	BIRC3	CTSD	CCKBR	ANPEP
CA2	JAK1	HMOX1	CASP3	EDNRA	EPHA2
BIRC2	KDM4B	CCR3	SRC	LCK	AURKA
EPHX2	CAPN1	ADK	SLC6A3	NCSTN	TK1
LAP3	CASP8	TOP2A	ITGB3	MMP3	TAS2R38
CDC25B	CASP4	ITGB3	ITGA4		PIM1
	PPARD	PSENEN	FPR1		CDC25B
	CA4	CASP10	HDAC1		KLK5
	LCK	CASP5	ITGAL		TAS2R43
	ELANE	PYGL	ITGB1		KDM5A
	PYGL	ITGAV	PTGES		KDM4B
	ANPEP	CA1	ITGA2B
	ESR1	BACE2	BIRC3
	DPP4	KDM4B	CA2
	XIAP	CBX7	EPHX2
	PARP1		RXRA
	CASP3		CASP5
	ITGB3		ITGA5
	ALDH4A1		BACE2
	SLC1A3		GALK1
	MMP1		CA4
	REN		CASP6
	CTSD		ANPEP
	SRC		CDC25B
	RXRA
	SI
	TOP2A
	HRH2
	CCR3
	FOLH1

## Sheet: Table S8
Table S8: MCC ranking, Degree, Betweenness centrality, and Closeness centrality of the top 10 AS-related genes identified by the MCC algorithm in each autoimmune disease
Diseases	Genes	Degree	BC	CC	MMC rank
RA	CASP3	7	0.334848	0.6875	1
	CASP1	6	0.165152	0.578947	4
	PTGS2	5	0.0848485	0.55	5
	JAK2	5	0.0454545	0.611111	3
	JAK1	5	0.0454545	0.611111	2
	LCK	5	0.369697	0.611111	6
	BIRC2	3	0.0318182	0.478261	7
	CASP5	2	0	0.392857	9
	EPHX2	2	0.0136364	0.458333	10
	ITGAL	2	0.181818	0.423077	8
SLE	IL1B	27	0.189131	0.782609	1
	MMP9	23	0.0763219	0.72	2
	CASP3	22	0.100178	0.692308	3
	SRC	20	0.0982801	0.666667	8
	ESR1	20	0.107854	0.679245	7
	PTGS2	16	0.0219364	0.62069	4
	CASP8	13	0.0121358	0.571429	5
	PARP1	13	0.0302759	0.571429	6
	IKBKB	11	0.00463376	0.571429	9
	XIAP	11	0.00826269	0.553846	10
MS	IL1B	11	0.224224	0.73913	1
	MMP9	10	0.130515	0.653846	2
	GSK3B	9	0.198407	0.68	3
	PSEN1	7	0.241871	0.586207	9
	BIRC3	7	0.145466	0.586207	6
	JAK2	7	0.025531	0.586207	4
	MAPK1	7	0.0443627	0.566667	5
	HMOX1	5	0.0153186	0.566667	7
	ITGB3	5	0.0202614	0.515152	8
	CTSD	4	0.0226716	0.548387	10
IBD	IL1B	21	0.19412	0.756757	1
	MMP9	18	0.147694	0.717949	8
	SRC	17	0.116198	0.7	6
	ITGB1	13	0.0234309	0.595745	2
	CASP3	13	0.0952019	0.622222	10
	ITGB3	12	0.0425528	0.608696	3
	ITGA2B	10	0.00578975	0.54902	5
	ITGA4	10	0.00330906	0.54902	4
	ANPEP	9	0.00239049	0.538462	7
	ITGAL	8	0.027976	0.000983751	9
HT	MMP2	7	0.3	0.647059	1
	PTGS2	6	0.29697	0.611111	2
	REN	4	0.448485	0.611111	6
	MMP3	4	0.0393939	0.478261	4
	CASP8	3	0	0.458333	5
	MAP2K1	3	0	0.458333	3
	EDNRA	3	0.0242424	0.5	7
	IL2RA	3	0.327273	0.458333	8
	ELANE	2	0	0.423077	10
	ITGAL	2	0	0.333333	9
T1D	AURKA	5	0.336364	0.44	1
	REN	4	0.472727	0.44	3
	TOP2A	4	0.554545	0.52381	2
	HMGCR	3	0.618182	0.52381	4
	IKBKB	2	0	0.323529	8
	TK1	2	0	0.392857	10
	XIAP	2	0	0.323529	6
	CDC25B	2	0	0.392857	7
	EDNRA	2	0	0.323529	9
	EDNRB	2	0	0.323529	5

## Sheet: Table S9
Table S9:The detalied results of five MR analysis and sensitivity analysis
Outcome	Five MR analysis results (IVW. P < 0.05)				Heterogeneity				Horizontal pleiotropy
	Method	Snp(n)	OR(95%CI)	P_value	Method	Q	Q_df	Q_P_value	Egger_intercept	Se	P_value
EPHX2 to RA	MR Egger	71	0.967(0.912-1.025)	0.262414	MR Egger	91.103	69	0.03863	0.000313127	0.00446577	0.944303
	Weighted median	71	0.983(0.939-1.029)	0.456007	Inverse variance weighted	91.11	70	0.0459
	Inverse variance weighted	71	0.968(0.939-0.999)	0.0448157
	Simple mode	71	0.975(0.895-1.063)	0.567866
	Weighted mode	71	0.979(0.935-1.025)	0.36928
ESR1 to SLE	MR Egger	7	0.14(0.01-1.91)	0.2	MR Egger	1.60139	5	0.901081	0.0971724	0.124594	0.47073
	Weighted median	7	0.379(0.137-1.048)	0.062	Inverse variance weighted	2.20966	6	0.899442
	Inverse variance weighted	7	0.374(0.16-0.871)	0.023
	Simple mode	7	0.26(0.056-1.221)	0.139
	Weighted mode	7	0.336(0.094-1.205)	0.145
ITGB3 to MS	MR Egger	12	0.701(0.365-1.346)	0.311	MR Egger	20.7493	10	0.0229108	-0.00571531	0.0414847	0.893158
	Weighted median	12	0.648(0.508-0.828)	0.001	Inverse variance weighted	20.7887	11	0.0356272
	Inverse variance weighted	12	0.671(0.535-0.842)	0.001
	Simple mode	12	0.548(0.363-0.827)	0.016
	Weighted mode	12	0.591(0.411-0.851)	0.016
MMP9 to IBD	MR Egger	21	1.045(0.88-1.24)	0.624	MR Egger	22.3271	19	0.26828	0.00635447	0.0106312	0.557084
	Weighted median	21	1.096(0.985-1.221)	0.093	Inverse variance weighted	22.747	20	0.30139
	Inverse variance weighted	21	1.094(1.008-1.187)	0.032
	Simple mode	21	1.101(0.922-1.314)	0.301
	Weighted mode	21	1.121(0.969-1.297)	0.14
IL2RA to HT	MR Egger	21	0.743(0.257-2.152)	0.591	MR Egger	24.2567	19	0.186491	0.0813526	0.0466319	0.0972154
	Weighted median	21	1.947(1.217-3.114)	0.005	Inverse variance weighted	28.1422	20	0.106075
	Inverse variance weighted	21	1.8(1.21-2.677)	0.004
	Simple mode	21	2.29(0.978-5.364)	0.071
	Weighted mode	21	2.134(1.082-4.209)	0.041
PIM1 to T1D	MR Egger	21	1.097(0.88-1.367)	0.421	MR Egger	38.177	19	0.00563448	0.0270988	0.0139987	0.0679129
	Weighted median	21	1.135(0.975-1.321)	0.103	Inverse variance weighted	45.7066	20	0.000884173
	Inverse variance weighted	21	1.299(1.121-1.506)	0.001
	Simple mode	21	1.2(0.857-1.68)	0.302
	Weighted mode	21	1.134(0.975-1.319)	0.118

[truncated: 1 more sheets: Table S10]
